# Supplementary material for: biomonitoR: an R package for managing ecological data and calculating biomonitoring indices
Source: PeerJ. 2022 Oct 14;10:e14183. doi: 10.7717/peerj.14183 (PMC11566503; doi:10.7717/peerj.14183)
Supplement: Supplemental Information 1 — Example code for community data analyses with the biomonitoR package [file peerj-10-14183-s001.zip]

Archive with 2 entries (2 files):
- SM3_Poff_et_al 2006_traits.xlsx
- Laini et al_SM3_example_code_2022.R
