# Supplementary material for: biomonitoR: an R package for managing ecological data and calculating biomonitoring indices
Source: PeerJ. 2022 Oct 14;10:e14183. doi: 10.7717/peerj.14183 (PMC11566503; doi:10.7717/peerj.14183)
Supplement: Supplemental Information 1 — Example code for community data analyses with the biomonitoR package [file peerj-10-14183-s001.zip › SM3_Poff_et_al 2006_traits.xlsx]

## Sheet: original
Taxa	Volt	Devl	Sync	Life	Exit	Desi	Disp	Flgt	Drft	Crwl	Swim	Atch	Armr	Shpe	Resp	Size	Rheo	Ther	Habi	Trop
COLEOPTERA
Helichus	1	2	1	3	1	1	1	1	1	1	1	1	3	2	3	1	3	2	4	3
Pelonomus	1	3	1	3	1	1	1	1	1	1	1	1	3	2	3	1	2	2	2	3
Agabus	1	2	1	3	2	1	2	2	1	3	3	1	3	1	3	2	2	2	5	4
Hydroporus	1	2	1	3	2	1	2	2	1	3	3	1	3	1	3	2	1	2	5	4
Oreodytes	1	2	1	3	2	1	2	2	1	3	3	1	3	1	3	2	1	2	5	4
Elmidae	1	3	1	3	1	2	1	1	2	2	1	1	2	2	1	1	2	2	4	1
Haliplidae
Brychius	2	2	2	3	2	1	1	2	1	2	2	1	3	2	2	1	3	1	4	3
Psephenidae
Ectopria	1	2	2	2	1	1	1	1	1	1	1	2	3	1	2	2	3	2	4	3
Psephenus	1	2	2	2	1	1	1	1	1	1	1	2	2	1	2	2	3	2	4	3
DIPTERA
Athericidae
Atherix	2	2	2	1	1	1	1	1	1	2	1	1	2	2	1	2	2	2	3	4
Blephariceridae
Agathon	2	2	2	1	1	1	1	1	1	1	1	2	3	1	2	1	2	1	4	3
Bibiocephala	2	2	2	1	1	1	1	1	1	1	1	2	3	1	2	2	3	1	4	3
Blepharicera	2	2	2	1	1	1	1	1	1	1	1	2	3	1	2	1	3	1	4	3
Philorus	2	2	2	1	1	1	1	1	1	1	1	2	3	1	2	1	3	1	4	3
Ceratopogonidae	2	1	1	1	1	1	1	1	1	1	1	1	2	2	1	1	2	2	3	4
Chironomidae
Chironominae	3	1	2	1	2	1	2	1	3	1	1	1	1	2	2	1	1	2	1	1
Diamesinae	2	1	2	1	2	1	2	1	3	1	1	1	1	2	2	1	2	1	3	1
Orthocladiinae	2	1	2	1	2	1	2	1	3	1	1	1	1	2	2	1	2	1	1	1
Prodiamesinae	2	1	2	1	2	1	2	1	3	1	1	1	1	2	2	1	2	1	3	1
Tanypodinae	2	1	2	1	2	1	2	1	3	1	1	1	1	2	2	1	2	2	3	4
Deuterophlebiidae
Deuterophlebia	2	2	2	1	1	1	1	1	1	1	1	2	3	1	1	1	3	1	4	3
Empididae	2	2	2	1	2	1	1	1	1	2	1	1	1	2	1	2	2	2	3	4
Psychodidae
Maruina	2	1	2	1	1	1	1	1	1	1	1	2	2	1	1	1	3	1	4	3
Pericoma	2	1	1	1	1	1	1	1	1	1	1	1	2	2	1	1	1	2	1	1
Simuliidae	3	1	2	1	1	1	1	2	2	2	1	2	1	2	1	1	3	2	4	2
Tipulidae	2	2	1	2	1	2	1	1	1	2	1	1	1	2	2	2	2	2	3	5
Tipulidae2	2	2	1	2	1	2	1	1	1	2	1	1	1	2	2	2	2	2	1	5
EPHEMEROPTERA
Acanthametropodidae
Acanthametropus	2	2	2	2	1	1	1	1	1	3	2	1	1	2	2	1	1	1	5	4
Ametropodidae
Ametropus	2	1	2	1	1	1	1	1	2	1	1	1	1	1	2	1	2	1	1	2
Ameletidae
Ameletus	2	1	2	2	1	1	1	1	1	3	3	1	1	1	2	1	2	1	5	1
Baetidae
Acentrella	3	1	1	1	1	1	1	1	2	1	3	1	1	1	2	1	2	2	5	1
Acerpenna	3	1	1	1	1	1	1	1	3	1	3	1	1	1	2	1	2	2	5	1
Apobaetis	3	1	1	1	1	1	1	1	1	1	3	1	1	1	2	1	2	2	5	1
Baetis	3	1	1	1	1	1	1	1	3	1	3	1	1	1	2	1	2	2	5	1
Callibaetis	3	1	1	1	1	1	1	1	1	2	3	1	1	1	2	1	1	2	5	1
Centroptilum/
Procloeon	3	1	1	1	1	1	1	1	1	2	3	1	1	1	2	1	2	2	5	1
Cloeodes	3	1	1	1	1	1	1	1	1	2	3	1	1	1	2	1	2	2	5	1
Camelobaetidius	3	1	1	1	1	1	1	1	3	2	3	1	1	1	2	1	1	2	5	1
Diphetor	3	1	1	1	1	1	1	1	1	2	3	1	1	1	2	1	2	2	5	1
Fallceon	3	1	1	1	1	1	1	1	3	2	3	1	1	1	2	1	2	2	5	1
Heterocloeon	3	1	1	1	1	1	1	1	1	2	3	1	1	1	2	1	3	2	5	3
Paracloeodes	3	1	1	1	1	1	1	1	1	2	3	1	1	1	2	1	1	3	5	3
Pseudocloeon	3	1	1	1	1	1	1	1	3	2	2	1	1	1	2	1	2	2	5	1
Baetiscidae
Baetisca	2	1	2	1	1	1	1	1	1	1	1	1	2	2	2	2	1	2	3	1
Caenidae
Amercaenis	2	1	2	1	1	1	1	1	1	2	2	1	1	2	2	1	1	2	3	2
Brachycercus	2	2	2	1	1	1	1	1	1	2	2	1	1	2	2	1	1	2	3	1
Caenis	3	2	2	1	1	1	1	1	1	2	2	1	1	2	2	1	1	3	3	1
Ephemeridae
Ephemera	1	2	1	1	1	1	1	1	1	2	2	1	1	2	2	2	1	2	1	1
Hexagenia	1	2	1	1	1	1	1	1	1	2	2	1	1	2	2	2	1	2	1	1
Litobrancha	1	2	1	1	1	1	1	1	1	2	2	1	1	2	2	2	1	1	1	1
Pentagenia	1	2	1	1	1	1	1	1	1	2	2	1	1	2	2	2	1	3	1	1
Ephemerellidae
Attenella	2	2	2	1	1	1	1	1	1	2	2	1	1	2	2	2	3	2	4	1
Caudatella	2	2	2	1	1	1	1	1	1	2	2	1	1	2	2	2	2	1	4	1
Caurinella	2	2	2	1	1	1	1	1	1	2	2	1	1	2	2	2	2	1	4	1
Drunella	2	2	2	1	1	1	1	1	1	2	2	1	1	2	2	2	2	2	4	3
Ephemerella	2	2	2	1	1	1	1	1	2	2	2	1	1	2	2	2	2	2	4	1
Eurylophella	2	2	2	1	1	1	1	1	2	2	2	1	1	2	2	2	2	2	4	1
Serratella	2	2	2	1	1	1	1	1	2	2	2	1	1	2	2	2	2	2	4	1
Timpanoga	2	2	2	1	1	1	1	1	2	2	2	1	1	2	2	1	2	1	4	1
Heptageniidae
Cinygma	2	1	2	1	1	1	1	1	2	2	2	1	1	1	2	2	2	1	4	3
Cinygmula	2	1	2	1	1	1	1	1	2	2	2	1	1	1	2	1	2	1	4	3
Epeorus	2	1	2	1	1	1	1	1	1	2	2	1	1	1	2	2	2	1	4	1
Heptagenia	2	1	2	1	1	1	1	1	2	2	2	1	1	1	2	2	2	1	4	3
Ironodes	2	1	2	1	1	1	1	1	2	2	2	1	1	1	2	2	2	2	4	3
Leucrocuta	2	1	2	1	1	1	1	1	2	2	2	1	1	1	2	2	2	1	4	3
Macdunnoa	2	1	2	1	1	1	1	1	2	2	2	1	1	1	2	1	2	2	4	3
Nixe/Ecdyonurus	2	1	2	1	1	1	1	1	2	2	2	1	1	1	2	1	2	2	4	3
Raptoheptagenia	2	1	2	1	1	1	1	1	1	2	2	1	1	1	2	1	2	1	5	4
Rhithrogena	2	1	2	1	1	1	1	1	2	2	2	1	1	1	2	2	2	1	4	1
Maccaffertium/Stenonema	2	1	1	2	1	1	1	1	2	2	2	1	1	1	2	2	2	2	4	3
Stenacron	2	1	2	1	1	1	1	1	2	2	2	1	1	1	2	2	2	2	4	1
Isonychiidae
Isonychia	2	2	1	1	1	1	1	1	3	3	3	1	1	1	2	2	3	2	5	2
Leptophlebiidae
Choroterpes	2	1	1	2	1	1	1	1	2	2	2	1	1	1	2	1	2	3	4	1
Habrophlebia	2	1	2	1	1	1	1	1	2	1	2	1	1	1	2	1	2	1	5	1
Habrophlebiodes	2	1	2	1	1	1	1	1	2	1	2	1	1	1	2	1	2	1	5	3
Leptophlebia	2	2	1	1	1	1	1	1	2	2	2	1	1	1	2	1	3	2	5	1
Neochoroterpes	2	1	1	1	1	1	1	1	2	2	2	1	1	1	2	1	2	3	4	1
Paraleptophlebia	2	1	1	1	1	1	1	1	2	2	2	1	1	1	2	2	2	2	5	1
Thraulodes	2	1	1	1	1	1	1	1	2	2	2	1	1	1	2	2	2	3	4	1
Traverella	2	1	1	1	1	1	1	1	2	2	2	1	1	1	2	2	2	3	4	2
Metretopodidae
Siphloplecton	2	1	2	1	1	1	1	1	1	3	3	1	1	1	2	2	2	2	5	1
Oligoneuriidae
Homoeoneuria	2	2	2	1	1	1	1	1	1	3	3	1	1	1	2	1	1	2	1	2
Polymitarcyidae
Ephoron	2	2	1	1	1	1	1	1	1	2	2	1	1	1	2	2	2	3	1	1
Tortopus	2	2	1	1	1	1	1	1	1	2	2	1	1	1	2	2	3	2	1	1
Pseudironidae
Pseudiron	2	2	2	1	1	1	1	1	1	2	2	1	1	2	2	2	1	3	3	4
Potamanthidae
Anthopotamus	2	2	1	1	1	1	1	1	1	2	2	1	1	2	2	2	1	2	1	2
Siphlonuridae
Siphlonurus	2	2	1	1	1	1	1	1	2	3	3	1	1	1	2	2	1	2	5	1
Leptohyphidae
Leptohyphes	2	1	1	1	1	1	1	1	2	2	2	1	1	2	2	1	1	3	4	1
Tricorythodes	2	1	1	1	1	1	1	1	3	2	2	1	1	2	2	1	1	2	3	1
HEMIPTERA
Belostomatidae
Abedus	2	1	2	2	2	2	2	2	1	3	3	1	3	1	3	3	1	3	2	4
Belostoma	2	1	2	3	2	2	2	2	1	3	3	1	3	1	3	3	1	3	2	4
Corixidae	3	1	2	3	2	2	2	2	1	3	3	1	3	1	3	1	1	2	5	3
Gerridae
Aquarius	3	1	2	3	2	2	1	1	1	3	3	1	1	2	3	2	1	2	6	4
Gerris	3	1	2	3	2	2	1	1	1	3	3	1	1	2	3	2	1	2	6	4
Metrobates	2	1	2	3	2	2	1	1	1	3	3	1	1	2	3	1	2	2	6	4
Rheumatobates	2	1	2	3	2	2	1	1	1	3	3	1	1	2	3	1	1	2	6	4
Trepobates	2	1	2	3	2	2	1	1	1	3	3	1	1	2	3	1	1	2	6	4
Nepidae
Curicta	2	2	1	3	2	2	1	1	1	3	1	1	2	2	3	3	1	2	2	4
Nepa	2	2	1	3	2	2	1	1	1	3	1	1	2	2	3	3	1	2	2	4
Veliidae
Microvelia	3	1	2	3	2	2	1	1	1	3	3	1	1	2	3	1	1	2	6	4
Rhagovelia	3	1	2	3	2	2	1	1	1	3	3	1	1	2	3	1	2	2	6	4
LEPIDOPTERA
Pyralidae
Petrophila	2	2	2	1	1	1	1	1	1	1	1	2	2	2	2	2	3	2	4	3
MEGALOPTERA
Corydalidae
Corydalus	1	2	2	2	1	1	1	1	1	3	1	1	2	2	1	3	2	2	4	4
Nigronia	1	2	2	2	1	1	1	1	1	3	1	1	2	2	1	3	2	2	4	4
Sialidae
Sialis	2	2	2	2	1	1	1	1	1	3	1	1	2	2	1	2	2	2	1	4
NEUROPTERA
Sisyridae
Climacia	2	2	2	2	1	1	1	1	1	3	1	1	2	2	1	1	2	2	2	4
Sisyra	2	2	2	2	1	1	1	1	1	3	1	1	2	2	1	1	2	2	2	4
ODONATA
Aeshnidae
Aeshna	1	2	2	3	1	1	2	2	1	3	3	1	2	2	2	3	2	2	2	4
Basiaeschna	1	2	2	3	1	1	2	2	1	3	3	1	2	2	2	3	1	2	2	4
Boyeria	1	2	2	3	1	1	2	2	1	3	3	1	2	2	2	3	2	2	2	4
Epiaeschna	1	2	2	3	1	1	2	2	1	3	3	1	2	2	2	3	2	2	2	4
Nasiaeschna	1	2	2	3	1	1	2	2	1	3	3	1	2	2	2	3	3	2	2	4
Calopterygidae
Calopteryx	1	2	2	2	1	1	1	2	1	3	2	1	1	1	2	3	2	2	2	4
Hetaerina	1	2	2	2	1	1	1	2	1	3	2	1	1	1	2	3	2	2	2	4
Corduliidae
Didymops	1	2	2	3	1	1	2	2	1	3	1	1	2	2	2	3	2	2	3	4
Epicordulia	1	2	2	3	1	1	2	2	1	3	2	1	2	2	2	3	1	2	3	4
Epitheca	1	2	2	3	1	1	2	2	1	3	2	1	2	2	2	3	1	2	2	4
Helocordulia	1	2	2	3	1	1	2	2	1	3	2	1	2	2	2	2	1	2	3	4
Neurocordulia	1	2	2	3	1	1	2	2	1	3	2	1	2	2	2	2	1	2	2	4
Somatochlora	1	2	2	3	1	1	2	2	1	3	2	1	2	2	2	3	1	2	3	4
Coenagrionidae
Argia	2	2	2	2	1	1	1	1	1	3	2	1	1	1	1	2	2	2	4	4
Chromagrion	2	2	2	2	1	1	1	1	1	3	2	1	1	1	1	2	3	2	2	4
Coenagion	2	2	2	2	1	1	1	1	1	3	2	1	1	1	1	2	2	2	2	4
Enallagma	2	2	2	2	1	1	1	1	1	3	2	1	1	1	1	2	1	2	2	4
Hesperagrion	2	2	2	2	1	1	1	1	1	3	2	1	1	1	1	2	1	2	2	4
Ischnura	2	2	2	2	1	1	1	1	1	3	2	1	1	1	1	2	1	2	2	4
Cordulegastridae
Cordulegaster	2	2	2	3	1	1	2	2	1	3	2	1	2	2	2	2	1	2	1	4
Gomphidae
Aphylla	1	2	2	3	1	1	2	2	1	3	2	1	2	2	2	3	2	2	1	4
Arigomphus	1	2	2	3	1	1	1	2	1	3	2	1	2	2	2	2	1	2	1	4
Dromogomphus	1	2	2	3	1	1	1	2	1	3	2	1	2	2	2	2	1	2	1	4
Erpetogomphus	1	2	2	3	1	1	1	2	1	3	2	1	2	2	2	3	1	2	1	4
Gomphus	1	2	2	3	1	1	1	2	1	3	2	1	2	2	2	2	1	2	1	4
Hagenius	1	2	2	3	1	1	1	2	1	3	2	1	2	2	2	2	1	2	3	4
Lanthus	1	2	2	3	1	1	1	2	1	3	2	1	2	2	2	2	1	1	1	4
Octogomphus	1	2	2	3	1	1	1	2	1	3	2	1	2	2	2	3	1	1	1	4
Ophiogomphus	1	2	2	3	1	1	1	2	1	3	2	1	2	2	2	2	1	2	1	4
Phyllogomphoides	1	2	2	3	1	1	1	2	1	3	2	1	2	2	2	3	1	2	1	4
Progomphus	1	2	2	3	1	1	1	2	1	3	2	1	2	2	2	2	1	2	1	4
Stylogomphus	1	2	2	3	1	1	1	2	1	3	2	1	2	2	2	2	1	2	1	4
Stylurus	1	2	2	3	1	1	1	2	1	3	2	1	2	2	2	2	1	2	1	4
Lestidae
Archilestes	2	1	2	2	1	1	1	1	1	3	2	1	1	1	1	3	1	2	2	4
Lestes	2	1	2	2	1	1	1	1	1	3	2	1	1	1	1	3	1	2	2	4
Libellulidae
Macromia	1	2	2	3	1	1	2	2	1	3	1	1	2	2	2	3	2	2	3	4
PLECOPTERA
Capniidae
Allocapnia	2	1	2	1	1	2	1	1	2	2	2	1	1	2	1	1	2	2	4	5
Capnia	2	1	2	1	1	2	1	1	2	2	2	1	1	2	1	1	2	1	3	5
Capnura	2	1	2	1	1	2	1	1	1	2	2	1	1	2	1	1	2	2	3	5
Eucapnopsis	2	1	2	1	1	2	1	1	1	2	2	1	1	2	1	1	2	1	3	5
Isocapnia	2	1	2	1	1	2	1	1	1	2	2	1	1	2	1	1	3	1	3	5
Mesocapnia	2	1	2	1	1	2	1	1	1	2	2	1	1	2	1	1	2	2	3	5
Nemocapnia	2	1	2	1	1	2	1	1	1	2	2	1	1	2	1	1	2	3	3	5
Paracapnia	2	1	2	1	1	2	1	1	1	2	2	1	1	2	1	1	2	1	3	5
Utacapnia	2	1	2	1	1	2	1	1	1	2	2	1	1	2	1	1	2	1	3	5
Chloroperlidae
Alaskaperla	2	2	2	2	1	1	1	1	1	2	2	1	1	2	1	2	3	1	4	4
Alloperla	2	2	2	2	1	1	1	1	2	2	2	1	1	2	1	2	2	1	4	1
Bisancora	2	2	2	2	1	1	1	1	1	2	2	1	1	2	1	1	2	2	4	1
Haploperla	2	2	2	2	1	1	1	1	3	2	2	1	1	2	1	1	2	2	4	4
Kathroperla	2	2	2	2	1	1	1	1	1	2	2	1	2	2	1	3	3	1	4	1
Paraperla	2	2	2	2	1	1	1	1	1	2	2	1	2	2	1	2	3	1	4	4
Plumiperla	2	2	2	2	1	1	1	1	2	2	2	1	1	2	1	1	2	1	4	1
Suwallia	2	2	2	2	1	1	1	1	2	2	2	1	1	2	1	2	2	2	4	4
Sweltsa	1	2	2	2	1	1	1	1	2	2	2	1	1	2	1	2	2	2	4	4
Triznaka	2	2	2	2	1	1	1	1	2	2	2	1	1	2	1	2	2	1	4	4
Utaperla	2	2	2	2	1	1	1	1	1	2	2	1	1	2	1	2	2	1	4	4
Leuctridae
Despaxia	2	1	2	1	1	1	1	1	2	2	2	1	1	2	1	1	2	1	3	5
Leuctra	2	1	2	1	1	1	1	1	2	2	2	1	1	2	1	1	2	2	3	5
Moselia	2	1	2	1	1	1	1	1	2	2	2	1	1	2	1	1	2	2	3	5
Paraleuctra	2	1	2	1	1	2	1	1	2	3	2	1	1	2	1	1	2	2	3	5
Perlomyia	2	1	2	1	1	2	1	1	2	2	2	1	1	2	1	1	2	1	3	5
Zealeuctra	2	1	2	1	1	2	1	1	2	2	2	1	1	2	1	1	2	1	3	5
Nemouridae
Amphinemura	2	1	2	1	1	2	1	1	2	1	2	1	1	2	2	1	2	2	3	5
Malenka	2	1	2	1	1	1	1	1	2	1	2	1	1	2	2	1	2	2	3	5
Nemoura	2	1	2	1	1	2	1	1	2	1	2	1	1	2	1	1	2	1	3	5
Paranemoura	2	1	2	1	1	1	1	1	2	1	2	1	1	2	1	1	2	1	3	5
Podmosta	2	1	2	1	1	1	1	1	1	1	2	1	1	2	1	1	2	1	3	5
Prostoia	2	1	2	1	1	2	1	1	2	1	2	1	1	2	1	1	2	1	3	5
Shipsa	2	1	2	1	1	2	1	1	2	1	2	1	1	2	1	1	2	2	3	5
Soyedina	2	1	2	1	1	2	1	1	1	1	2	1	1	2	1	1	2	1	3	5
Visoka	2	1	2	1	1	1	1	1	1	1	2	1	1	2	2	1	2	1	3	5
Zapada	1	1	2	1	1	1	1	1	2	1	2	1	1	2	2	1	2	1	3	5
Perlidae
Acroneuria	2	2	1	2	1	1	2	2	1	3	2	1	2	1	2	3	3	2	4	4
Agnetina	1	2	1	2	1	1	2	2	1	3	2	1	2	1	2	3	3	2	4	4
Attaneuria	1	3	2	2	1	1	2	2	1	3	2	1	2	1	2	3	3	3	4	4
Beloneuria	1	3	2	2	1	1	2	1	1	3	2	1	2	1	2	3	3	1	4	4
Calineuria	1	2	1	2	1	1	2	2	1	3	2	1	2	1	2	3	3	2	4	4
Claassenia	1	3	1	2	1	1	2	2	1	3	2	1	2	1	2	3	3	1	4	4
Doroneuria	1	2	2	2	1	1	2	1	1	3	2	1	2	1	2	3	3	1	4	4
Eccoptura	2	2	2	2	1	1	2	2	1	3	2	1	2	1	2	3	3	1	4	4
Hansonoperla	2	2	2	2	1	2	1	1	1	3	2	1	2	1	2	3	3	1	4	4
Hesperoperla	1	3	2	2	1	1	2	2	1	3	2	1	2	1	2	3	3	1	4	4
Neoperla	2	2	1	2	1	1	2	2	1	3	2	1	2	1	2	2	3	1	4	4
Paragnetina	1	3	1	2	1	2	2	2	1	3	2	1	2	1	2	2	3	2	4	4
Perlesta	2	2	1	2	1	1	2	2	1	3	2	1	2	1	2	3	2	2	4	4
Perlinella	2	2	2	2	1	2	2	2	1	3	2	1	2	1	2	3	2	2	4	4
Perlodidae
Calliperla	2	2	2	2	1	1	1	1	1	2	2	1	2	1	1	2	2	2	4	4
Clioperla	2	2	2	2	1	1	2	1	1	2	2	1	2	1	1	2	2	1	4	4
Cascadoperla	2	2	2	2	1	1	1	1	1	2	2	1	2	1	1	2	3	2	4	4
Cultus	2	2	2	2	1	1	1	1	1	3	2	1	2	1	1	2	3	1	4	4
Diploperla	2	2	2	2	1	1	1	1	1	3	2	1	2	1	1	2	3	1	4	4
Diura	2	2	2	2	1	1	1	1	1	3	2	1	2	1	1	2	3	2	4	3
Frisonla	2	2	2	2	1	1	1	1	1	3	2	1	2	1	1	2	3	1	4	4
Helopicus	2	2	2	2	1	1	2	1	1	3	2	1	2	1	1	3	3	1	4	4
Hydroperla	2	2	2	2	1	1	2	1	1	3	2	1	2	1	1	3	2	1	4	4
Isoperla	2	2	2	1	1	2	1	1	2	3	2	1	2	2	1	2	2	2	4	4
Isogenoides	2	2	2	2	1	1	2	1	1	3	2	1	2	1	1	3	2	2	4	4
Kogotus	2	2	2	2	1	1	1	1	1	3	2	1	2	1	1	2	3	1	4	4
Malirekus	2	2	2	2	1	1	1	1	1	2	2	1	2	1	1	3	2	1	4	4
Megarcys	2	2	2	2	1	1	1	1	1	2	2	1	2	1	2	3	3	1	4	4
Oroperla	2	2	2	2	1	1	1	1	1	2	2	1	2	1	2	3	3	1	4	4
Osobenus	2	2	2	2	1	1	1	1	1	2	2	1	2	1	1	2	3	1	4	4
Pictetiella	2	2	2	2	1	1	1	1	1	2	2	1	2	1	1	3	3	1	4	4
Perlinodes	2	2	2	2	1	1	1	1	1	2	2	1	2	1	2	3	3	1	4	4
Remenus	2	2	2	2	1	1	1	1	1	2	2	1	2	1	1	2	2	1	4	4
Rickera	2	2	2	2	1	2	1	1	1	2	2	1	2	2	1	2	2	1	4	4
Setvena	2	2	2	2	1	1	1	1	1	2	2	1	2	1	1	3	2	1	4	4
Skwala	2	2	2	2	1	1	1	1	1	2	2	1	2	1	1	3	3	1	4	4
Susulus	2	2	2	2	1	1	1	1	1	2	2	1	2	1	1	3	2	1	4	4
Yugus	2	2	2	2	1	1	1	1	1	2	2	1	2	1	1	3	2	1	4	4
Pteronarcyidae
Pteronarcys	1	2	2	3	1	1	2	2	2	3	1	1	3	2	2	3	2	1	4	5
Pteronarcella	1	2	2	2	1	1	1	1	1	2	1	1	2	2	2	2	2	2	4	5
Taeniopterygidae
Bolotoperla	2	1	2	1	1	2	1	1	1	1	2	1	1	2	1	2	2	2	3	3
Doddsia	2	1	2	1	1	2	1	1	1	2	2	1	1	2	1	2	2	1	3	3
Oemopteryx	2	1	2	1	1	2	1	1	2	2	2	1	1	2	1	2	2	1	3	3
Strophopteryx	2	1	2	1	1	2	1	1	2	2	2	1	1	2	1	2	2	1	3	3
Taeniopteryx	2	1	2	1	1	2	1	1	1	1	2	1	1	2	2	2	2	2	3	5
Taenionema	2	1	2	1	1	2	1	1	2	2	2	1	1	2	1	2	2	1	3	3
TRICHOPTERA
Apataniidae
Allomyia	2	2	2	2	1	1	1	1	1	2	1	2	3	2	1	2	3	1	4	3
Moselyana	2	2	2	2	1	1	1	1	1	2	1	2	3	2	1	2	3	1	3	1
Pedomoecus	2	2	2	2	1	1	1	1	1	2	1	2	3	2	2	2	3	1	4	3
Brachycentridae
Adicrophleps	2	2	2	2	1	1	1	1	1	1	1	3	3	2	1	2	3	1	4	5
Amiocentrus	2	2	2	2	1	1	1	1	1	1	1	3	3	2	2	2	3	1	4	1
Brachycentrus	2	2	2	2	1	1	1	1	1	1	1	3	3	2	2	2	3	2	4	2
Micrasema	2	2	2	2	1	1	1	1	1	1	1	3	3	2	2	1	3	2	4	3
Calamoceratidae
Heteroplectron	2	2	2	2	1	1	1	1	1	1	1	2	3	2	2	2	2	1	3	5
Phylloicus	2	2	2	2	1	1	1	1	1	1	1	2	2	2	2	2	2	1	3	5
Glossosomatidae
Agapetus	2	2	2	2	1	2	1	1	1	2	1	1	3	2	1	1	3	1	4	3
Anagapetus	2	2	2	2	1	1	1	1	1	2	1	1	3	2	1	1	3	1	4	3
Culoptila	2	2	2	2	1	1	1	1	1	2	1	1	3	2	1	1	3	1	4	3
Glossosoma	2	2	2	2	1	1	1	1	1	2	1	1	3	2	1	1	3	2	4	3
Matrioptila	2	2	2	2	1	1	1	1	1	2	1	1	3	2	1	1	3	2	4	3
Protoptila	2	2	2	2	1	1	1	1	1	2	1	1	3	2	1	1	3	1	4	3
Goeridae
Goeracea	2	2	2	2	1	1	1	1	1	1	1	1	3	2	1	2	3	1	4	3
Goera	2	2	2	2	1	1	1	1	1	1	1	1	3	2	2	2	3	1	4	3
Hydroptilidae
Agraylea	2	2	2	1	1	1	2	1	1	1	1	2	2	1	1	1	2	2	2	3
Alisotrichia	2	2	2	1	1	1	2	1	1	1	1	2	2	1	2	1	2	2	4	3
Dibusa	2	2	2	1	1	1	2	1	1	1	1	2	2	1	1	1	2	2	4	3
Hydroptila	2	2	2	1	1	1	2	1	2	1	1	2	2	1	2	1	2	2	4	3
Ithytrichia	2	2	2	1	1	1	2	1	1	1	1	2	2	1	1	1	3	2	4	3
Leucotrichia	2	2	2	1	1	1	2	1	1	1	1	2	2	1	1	1	3	2	4	3
Mayatrichia	2	2	2	1	1	1	2	1	2	1	1	2	2	1	1	1	3	3	4	3
Neotrichia	2	2	2	1	1	1	2	1	1	1	1	2	2	1	1	1	3	2	4	3
Ochrotrichia	2	2	2	1	1	1	2	1	1	1	1	2	2	1	1	1	2	2	4	1
Orthotrichia	2	2	2	1	1	1	2	1	1	1	1	2	2	1	1	1	2	2	4	3
Oxyethira	2	2	2	1	1	1	2	1	1	1	1	2	2	1	1	1	2	2	2	3
Paucicalcaria	2	2	2	1	1	1	2	1	1	1	1	2	2	1	2	1	2	2	4	3
Stactobiella	2	2	2	1	1	1	2	1	1	1	1	2	2	1	1	1	2	2	4	5
Zumatrichia	2	2	2	1	1	1	2	1	1	1	1	2	2	1	1	1	2	2	4	3
Helicopsychidae
Helicopsyche	2	2	2	2	1	2	2	1	1	2	1	2	3	2	2	1	3	2	4	3
Hydropsychidae
Arctopsyche	2	2	2	2	1	1	1	1	1	2	1	2	1	2	2	2	3	1	4	2
Ceratopsyche	2	2	2	2	2	1	2	2	2	2	1	2	1	2	2	2	3	2	4	2
Cheumatopsyche	2	2	2	2	1	1	2	2	2	2	1	2	1	2	2	2	3	2	4	2
Diplectrona	2	2	2	2	1	1	1	1	1	2	1	2	1	2	2	2	3	1	4	2
Homoplectra	2	2	2	2	1	1	1	1	1	2	1	2	1	2	2	2	3	1	4	2
Hydropsyche	2	2	2	2	2	1	2	2	2	2	1	2	1	2	2	2	3	2	4	2
Macrostemum	2	2	2	2	1	1	2	2	2	2	1	2	1	2	2	2	3	3	4	2
Oropsyche	2	2	2	2	1	1	1	1	1	2	1	2	1	2	2	2	3	1	4	2
Parapsyche	2	2	2	2	1	1	1	1	1	2	1	2	1	2	2	2	3	1	4	2
Potamyia	2	2	2	2	1	1	2	2	2	2	1	2	1	2	2	2	3	2	4	2
Smicridea	2	2	2	2	1	1	2	2	2	2	1	2	1	2	2	2	3	3	4	2
Leptoceridae
Ceraclea	2	2	2	2	1	1	2	1	1	1	2	2	2	2	2	2	2	2	3	1
Nectopsyche	2	2	2	2	1	1	2	1	1	1	2	2	2	2	2	2	2	2	2	3
Oecetis	2	2	2	2	1	1	2	1	1	1	2	2	2	2	2	2	2	2	4	4
Setodes	2	2	2	2	1	1	2	1	1	1	2	2	2	2	2	1	2	1	3	1
Limnephilidae
Allocosmoecus	2	2	2	2	1	1	1	1	1	2	1	2	3	2	2	3	2	1	3	3
Amphicosmoecus	2	2	2	2	1	1	1	1	1	2	1	2	3	2	2	3	2	1	3	5
Apatania	2	2	2	2	1	1	1	1	1	2	1	2	3	2	2	2	3	1	4	3
Asynarchus	2	2	2	1	1	2	1	1	1	1	1	2	2	2	2	2	2	1	2	5
Chyranda	2	2	2	2	1	1	1	1	1	2	1	2	3	2	2	2	1	1	3	5
Cryptochia	2	2	2	2	1	1	1	1	1	2	1	2	3	2	2	2	3	1	3	3
Dicosmoecus	1	2	2	2	1	1	1	1	1	2	1	2	3	2	2	3	3	1	3	3
Ecclisocosmoecus	1	2	2	2	1	1	1	1	1	2	1	2	3	2	2	2	3	1	1	3
Ecclisomyia	1	2	2	2	1	1	1	1	1	2	1	2	3	2	2	2	3	1	4	1
Eocosmoecus	1	2	2	2	1	1	1	1	1	2	1	2	3	2	2	2	2	1	3	5
Hesperophylax	2	2	2	2	1	1	1	1	1	2	1	2	3	2	2	3	2	2	3	5
Homophylax	2	2	2	2	1	1	1	1	1	2	1	2	3	2	2	3	2	1	4	5
Hydatophylax	2	2	2	2	1	1	1	1	1	2	1	2	3	2	2	3	1	2	3	5
Onocosmoecus	2	2	2	2	1	1	1	1	1	2	1	2	3	2	2	3	1	1	3	5
Pycnopsyche	2	2	2	2	1	1	1	1	1	2	1	2	3	2	2	3	2	1	3	5
Pseudostenophylax	2	2	2	2	1	1	1	1	1	2	1	2	3	2	2	3	2	2	3	5
Philocasca	2	2	2	2	1	1	1	1	1	2	1	2	3	2	2	2	2	1	4	5
Platycentropus	2	2	2	2	1	1	1	1	1	2	1	2	3	2	2	3	1	2	2	5
Psychoglypha	2	2	2	3	1	1	1	1	1	2	1	2	3	2	2	3	3	1	3	1
Psychoronia	2	2	2	2	1	1	1	1	1	2	1	2	3	2	2	2	2	1	3	5
Lepidostomatidae
Lepidostoma	2	2	2	2	1	1	1	1	1	1	1	1	1	2	2	2	2	1	2	5
Theliopsyche	2	2	2	2	1	1	1	1	1	1	1	1	1	2	2	1	3	1	2	5
Odontoceridae
Pseudogoera	2	2	2	2	1	1	1	1	1	1	1	2	3	2	2	2	2	1	3	4
Psilotreta	2	2	2	2	1	1	1	1	1	1	1	2	3	2	2	2	2	3	3	3
Philopotamidae
Chimarra	2	2	2	2	1	1	1	1	1	1	1	2	1	2	1	1	3	2	4	2
Dolophilodes	2	2	2	2	1	1	1	1	1	1	1	2	1	2	1	1	3	2	4	2
Wormaldia	2	2	2	2	1	1	1	1	1	1	1	2	1	2	1	1	3	2	4	2
Polycentropodidae
Cyrnellus	2	2	2	2	1	1	2	1	1	1	1	2	1	2	1	2	3	2	4	2
Neureclipsis	3	2	2	2	1	1	2	1	1	1	1	2	1	2	1	2	3	2	4	2
Nyctiophylax	2	2	2	2	1	1	2	1	1	1	1	2	1	2	1	2	2	2	4	4
Polycentropus	2	2	2	2	1	1	2	1	1	1	1	2	1	2	1	2	3	2	4	4
Psychomyiidae
Lype	2	2	2	2	1	1	1	1	1	1	1	2	1	2	1	1	3	2	4	3
Psychomyia	2	2	2	2	1	1	2	1	1	1	1	2	1	2	1	1	3	2	4	1
Rhyacophilidae
Rhyacophila	2	2	2	2	1	1	1	1	1	3	2	2	2	2	1	2	3	2	4	4
Rossianidae
Rossiana	2	2	2	2	1	1	1	1	1	2	2	3	3	2	2	2	3	1	4	3
Sericostomatidae
Gumaga	2	2	2	2	1	1	1	1	1	2	1	2	2	2	2	2	3	1	3	5
Uenoidae
Farula	2	2	2	2	1	1	1	1	1	1	2	2	2	2	2	1	3	1	4	3
Neothremma	2	2	2	2	1	1	1	1	1	1	2	2	2	2	2	1	3	1	4	3
Neophylax	2	2	2	2	1	1	1	1	1	1	2	2	3	2	2	2	3	2	4	3
Oligophlebodes	2	2	2	2	1	1	1	1	1	1	2	2	3	2	2	2	3	1	4	3

## Sheet: current
Taxa	Volt	Devl	Sync	Life	Exit	Desi	Disp	Flgt	Drft	Crwl	Swim	Atch	Armr	Shpe	Resp	Size	Rheo	Ther	Habi	Trop
Helichus	1	2	1	3	1	1	1	1	1	1	1	1	3	2	3	1	3	2	4	3
Pelonomus	1	3	1	3	1	1	1	1	1	1	1	1	3	2	3	1	2	2	2	3
Agabus	1	2	1	3	2	1	2	2	1	3	3	1	3	1	3	2	2	2	5	4
Hydroporus	1	2	1	3	2	1	2	2	1	3	3	1	3	1	3	2	1	2	5	4
Oreodytes	1	2	1	3	2	1	2	2	1	3	3	1	3	1	3	2	1	2	5	4
Elmidae	1	3	1	3	1	2	1	1	2	2	1	1	2	2	1	1	2	2	4	1
Brychius	2	2	2	3	2	1	1	2	1	2	2	1	3	2	2	1	3	1	4	3
Ectopria	1	2	2	2	1	1	1	1	1	1	1	2	3	1	2	2	3	2	4	3
Psephenus	1	2	2	2	1	1	1	1	1	1	1	2	2	1	2	2	3	2	4	3
Atherix	2	2	2	1	1	1	1	1	1	2	1	1	2	2	1	2	2	2	3	4
Agathon	2	2	2	1	1	1	1	1	1	1	1	2	3	1	2	1	2	1	4	3
Bibiocephala	2	2	2	1	1	1	1	1	1	1	1	2	3	1	2	2	3	1	4	3
Blepharicera	2	2	2	1	1	1	1	1	1	1	1	2	3	1	2	1	3	1	4	3
Philorus	2	2	2	1	1	1	1	1	1	1	1	2	3	1	2	1	3	1	4	3
Ceratopogonidae	2	1	1	1	1	1	1	1	1	1	1	1	2	2	1	1	2	2	3	4
Chironominae	3	1	2	1	2	1	2	1	3	1	1	1	1	2	2	1	1	2	1	1
Diamesinae	2	1	2	1	2	1	2	1	3	1	1	1	1	2	2	1	2	1	3	1
Orthocladiinae	2	1	2	1	2	1	2	1	3	1	1	1	1	2	2	1	2	1	1	1
Prodiamesinae	2	1	2	1	2	1	2	1	3	1	1	1	1	2	2	1	2	1	3	1
Tanypodinae	2	1	2	1	2	1	2	1	3	1	1	1	1	2	2	1	2	2	3	4
Deuterophlebia	2	2	2	1	1	1	1	1	1	1	1	2	3	1	1	1	3	1	4	3
Empididae	2	2	2	1	2	1	1	1	1	2	1	1	1	2	1	2	2	2	3	4
Maruina	2	1	2	1	1	1	1	1	1	1	1	2	2	1	1	1	3	1	4	3
Pericoma	2	1	1	1	1	1	1	1	1	1	1	1	2	2	1	1	1	2	1	1
Simuliidae	3	1	2	1	1	1	1	2	2	2	1	2	1	2	1	1	3	2	4	2
Tipulidae	2	2	1	2	1	2	1	1	1	2	1	1	1	2	2	2	2	2	3	5
Acanthametropus	2	2	2	2	1	1	1	1	1	3	2	1	1	2	2	1	1	1	5	4
Ametropus	2	1	2	1	1	1	1	1	2	1	1	1	1	1	2	1	2	1	1	2
Ameletus	2	1	2	2	1	1	1	1	1	3	3	1	1	1	2	1	2	1	5	1
Acentrella	3	1	1	1	1	1	1	1	2	1	3	1	1	1	2	1	2	2	5	1
Acerpenna	3	1	1	1	1	1	1	1	3	1	3	1	1	1	2	1	2	2	5	1
Apobaetis	3	1	1	1	1	1	1	1	1	1	3	1	1	1	2	1	2	2	5	1
Baetis	3	1	1	1	1	1	1	1	3	1	3	1	1	1	2	1	2	2	5	1
Callibaetis	3	1	1	1	1	1	1	1	1	2	3	1	1	1	2	1	1	2	5	1
Centroptilum	3	1	1	1	1	1	1	1	1	2	3	1	1	1	2	1	2	2	5	1
Procloeon	3	1	1	1	1	1	1	1	1	2	3	1	1	1	2	1	2	2	5	1
Cloeodes	3	1	1	1	1	1	1	1	1	2	3	1	1	1	2	1	2	2	5	1
Camelobaetidius	3	1	1	1	1	1	1	1	3	2	3	1	1	1	2	1	1	2	5	1
Diphetor	3	1	1	1	1	1	1	1	1	2	3	1	1	1	2	1	2	2	5	1
Fallceon	3	1	1	1	1	1	1	1	3	2	3	1	1	1	2	1	2	2	5	1
Heterocloeon	3	1	1	1	1	1	1	1	1	2	3	1	1	1	2	1	3	2	5	3
Paracloeodes	3	1	1	1	1	1	1	1	1	2	3	1	1	1	2	1	1	3	5	3
Pseudocloeon	3	1	1	1	1	1	1	1	3	2	2	1	1	1	2	1	2	2	5	1
Baetisca	2	1	2	1	1	1	1	1	1	1	1	1	2	2	2	2	1	2	3	1
Amercaenis	2	1	2	1	1	1	1	1	1	2	2	1	1	2	2	1	1	2	3	2
Brachycercus	2	2	2	1	1	1	1	1	1	2	2	1	1	2	2	1	1	2	3	1
Caenis	3	2	2	1	1	1	1	1	1	2	2	1	1	2	2	1	1	3	3	1
Ephemera	1	2	1	1	1	1	1	1	1	2	2	1	1	2	2	2	1	2	1	1
Hexagenia	1	2	1	1	1	1	1	1	1	2	2	1	1	2	2	2	1	2	1	1
Litobrancha	1	2	1	1	1	1	1	1	1	2	2	1	1	2	2	2	1	1	1	1
Pentagenia	1	2	1	1	1	1	1	1	1	2	2	1	1	2	2	2	1	3	1	1
Attenella	2	2	2	1	1	1	1	1	1	2	2	1	1	2	2	2	3	2	4	1
Caudatella	2	2	2	1	1	1	1	1	1	2	2	1	1	2	2	2	2	1	4	1
Caurinella	2	2	2	1	1	1	1	1	1	2	2	1	1	2	2	2	2	1	4	1
Drunella	2	2	2	1	1	1	1	1	1	2	2	1	1	2	2	2	2	2	4	3
Ephemerella	2	2	2	1	1	1	1	1	2	2	2	1	1	2	2	2	2	2	4	1
Eurylophella	2	2	2	1	1	1	1	1	2	2	2	1	1	2	2	2	2	2	4	1
Serratella	2	2	2	1	1	1	1	1	2	2	2	1	1	2	2	2	2	2	4	1
Timpanoga	2	2	2	1	1	1	1	1	2	2	2	1	1	2	2	1	2	1	4	1
Cinygma	2	1	2	1	1	1	1	1	2	2	2	1	1	1	2	2	2	1	4	3
Cinygmula	2	1	2	1	1	1	1	1	2	2	2	1	1	1	2	1	2	1	4	3
Epeorus	2	1	2	1	1	1	1	1	1	2	2	1	1	1	2	2	2	1	4	1
Heptagenia	2	1	2	1	1	1	1	1	2	2	2	1	1	1	2	2	2	1	4	3
Ironodes	2	1	2	1	1	1	1	1	2	2	2	1	1	1	2	2	2	2	4	3
Leucrocuta	2	1	2	1	1	1	1	1	2	2	2	1	1	1	2	2	2	1	4	3
Macdunnoa	2	1	2	1	1	1	1	1	2	2	2	1	1	1	2	1	2	2	4	3
Nixe	2	1	2	1	1	1	1	1	2	2	2	1	1	1	2	1	2	2	4	3
Ecdyonurus	2	1	2	1	1	1	1	1	2	2	2	1	1	1	2	1	2	2	4	3
Raptoheptagenia	2	1	2	1	1	1	1	1	1	2	2	1	1	1	2	1	2	1	5	4
Rhithrogena	2	1	2	1	1	1	1	1	2	2	2	1	1	1	2	2	2	1	4	1
Maccaffertium	2	1	1	2	1	1	1	1	2	2	2	1	1	1	2	2	2	2	4	3
Stenonema	2	1	1	2	1	1	1	1	2	2	2	1	1	1	2	2	2	2	4	3
Stenacron	2	1	2	1	1	1	1	1	2	2	2	1	1	1	2	2	2	2	4	1
Isonychia	2	2	1	1	1	1	1	1	3	3	3	1	1	1	2	2	3	2	5	2
Choroterpes	2	1	1	2	1	1	1	1	2	2	2	1	1	1	2	1	2	3	4	1
Habrophlebia	2	1	2	1	1	1	1	1	2	1	2	1	1	1	2	1	2	1	5	1
Habrophlebiodes	2	1	2	1	1	1	1	1	2	1	2	1	1	1	2	1	2	1	5	3
Leptophlebia	2	2	1	1	1	1	1	1	2	2	2	1	1	1	2	1	3	2	5	1
Neochoroterpes	2	1	1	1	1	1	1	1	2	2	2	1	1	1	2	1	2	3	4	1
Paraleptophlebia	2	1	1	1	1	1	1	1	2	2	2	1	1	1	2	2	2	2	5	1
Thraulodes	2	1	1	1	1	1	1	1	2	2	2	1	1	1	2	2	2	3	4	1
Traverella	2	1	1	1	1	1	1	1	2	2	2	1	1	1	2	2	2	3	4	2
Siphloplecton	2	1	2	1	1	1	1	1	1	3	3	1	1	1	2	2	2	2	5	1
Homoeoneuria	2	2	2	1	1	1	1	1	1	3	3	1	1	1	2	1	1	2	1	2
Ephoron	2	2	1	1	1	1	1	1	1	2	2	1	1	1	2	2	2	3	1	1
Tortopus	2	2	1	1	1	1	1	1	1	2	2	1	1	1	2	2	3	2	1	1
Pseudiron	2	2	2	1	1	1	1	1	1	2	2	1	1	2	2	2	1	3	3	4
Anthopotamus	2	2	1	1	1	1	1	1	1	2	2	1	1	2	2	2	1	2	1	2
Siphlonurus	2	2	1	1	1	1	1	1	2	3	3	1	1	1	2	2	1	2	5	1
Leptohyphes	2	1	1	1	1	1	1	1	2	2	2	1	1	2	2	1	1	3	4	1
Tricorythodes	2	1	1	1	1	1	1	1	3	2	2	1	1	2	2	1	1	2	3	1
Abedus	2	1	2	2	2	2	2	2	1	3	3	1	3	1	3	3	1	3	2	4
Belostoma	2	1	2	3	2	2	2	2	1	3	3	1	3	1	3	3	1	3	2	4
Corixidae	3	1	2	3	2	2	2	2	1	3	3	1	3	1	3	1	1	2	5	3
Aquarius	3	1	2	3	2	2	1	1	1	3	3	1	1	2	3	2	1	2	6	4
Gerris	3	1	2	3	2	2	1	1	1	3	3	1	1	2	3	2	1	2	6	4
Metrobates	2	1	2	3	2	2	1	1	1	3	3	1	1	2	3	1	2	2	6	4
Rheumatobates	2	1	2	3	2	2	1	1	1	3	3	1	1	2	3	1	1	2	6	4
Trepobates	2	1	2	3	2	2	1	1	1	3	3	1	1	2	3	1	1	2	6	4
Curicta	2	2	1	3	2	2	1	1	1	3	1	1	2	2	3	3	1	2	2	4
Nepa	2	2	1	3	2	2	1	1	1	3	1	1	2	2	3	3	1	2	2	4
Microvelia	3	1	2	3	2	2	1	1	1	3	3	1	1	2	3	1	1	2	6	4
Rhagovelia	3	1	2	3	2	2	1	1	1	3	3	1	1	2	3	1	2	2	6	4
Petrophila	2	2	2	1	1	1	1	1	1	1	1	2	2	2	2	2	3	2	4	3
Corydalus	1	2	2	2	1	1	1	1	1	3	1	1	2	2	1	3	2	2	4	4
Nigronia	1	2	2	2	1	1	1	1	1	3	1	1	2	2	1	3	2	2	4	4
Sialis	2	2	2	2	1	1	1	1	1	3	1	1	2	2	1	2	2	2	1	4
Climacia	2	2	2	2	1	1	1	1	1	3	1	1	2	2	1	1	2	2	2	4
Sisyra	2	2	2	2	1	1	1	1	1	3	1	1	2	2	1	1	2	2	2	4
Aeshna	1	2	2	3	1	1	2	2	1	3	3	1	2	2	2	3	2	2	2	4
Basiaeschna	1	2	2	3	1	1	2	2	1	3	3	1	2	2	2	3	1	2	2	4
Boyeria	1	2	2	3	1	1	2	2	1	3	3	1	2	2	2	3	2	2	2	4
Epiaeschna	1	2	2	3	1	1	2	2	1	3	3	1	2	2	2	3	2	2	2	4
Nasiaeschna	1	2	2	3	1	1	2	2	1	3	3	1	2	2	2	3	3	2	2	4
Calopteryx	1	2	2	2	1	1	1	2	1	3	2	1	1	1	2	3	2	2	2	4
Hetaerina	1	2	2	2	1	1	1	2	1	3	2	1	1	1	2	3	2	2	2	4
Didymops	1	2	2	3	1	1	2	2	1	3	1	1	2	2	2	3	2	2	3	4
Epicordulia	1	2	2	3	1	1	2	2	1	3	2	1	2	2	2	3	1	2	3	4
Epitheca	1	2	2	3	1	1	2	2	1	3	2	1	2	2	2	3	1	2	2	4
Helocordulia	1	2	2	3	1	1	2	2	1	3	2	1	2	2	2	2	1	2	3	4
Neurocordulia	1	2	2	3	1	1	2	2	1	3	2	1	2	2	2	2	1	2	2	4
Somatochlora	1	2	2	3	1	1	2	2	1	3	2	1	2	2	2	3	1	2	3	4
Argia	2	2	2	2	1	1	1	1	1	3	2	1	1	1	1	2	2	2	4	4
Chromagrion	2	2	2	2	1	1	1	1	1	3	2	1	1	1	1	2	3	2	2	4
Coenagion	2	2	2	2	1	1	1	1	1	3	2	1	1	1	1	2	2	2	2	4
Enallagma	2	2	2	2	1	1	1	1	1	3	2	1	1	1	1	2	1	2	2	4
Hesperagrion	2	2	2	2	1	1	1	1	1	3	2	1	1	1	1	2	1	2	2	4
Ischnura	2	2	2	2	1	1	1	1	1	3	2	1	1	1	1	2	1	2	2	4
Cordulegaster	2	2	2	3	1	1	2	2	1	3	2	1	2	2	2	2	1	2	1	4
Aphylla	1	2	2	3	1	1	2	2	1	3	2	1	2	2	2	3	2	2	1	4
Arigomphus	1	2	2	3	1	1	1	2	1	3	2	1	2	2	2	2	1	2	1	4
Dromogomphus	1	2	2	3	1	1	1	2	1	3	2	1	2	2	2	2	1	2	1	4
Erpetogomphus	1	2	2	3	1	1	1	2	1	3	2	1	2	2	2	3	1	2	1	4
Gomphus	1	2	2	3	1	1	1	2	1	3	2	1	2	2	2	2	1	2	1	4
Hagenius	1	2	2	3	1	1	1	2	1	3	2	1	2	2	2	2	1	2	3	4
Lanthus	1	2	2	3	1	1	1	2	1	3	2	1	2	2	2	2	1	1	1	4
Octogomphus	1	2	2	3	1	1	1	2	1	3	2	1	2	2	2	3	1	1	1	4
Ophiogomphus	1	2	2	3	1	1	1	2	1	3	2	1	2	2	2	2	1	2	1	4
Phyllogomphoides	1	2	2	3	1	1	1	2	1	3	2	1	2	2	2	3	1	2	1	4
Progomphus	1	2	2	3	1	1	1	2	1	3	2	1	2	2	2	2	1	2	1	4
Stylogomphus	1	2	2	3	1	1	1	2	1	3	2	1	2	2	2	2	1	2	1	4
Stylurus	1	2	2	3	1	1	1	2	1	3	2	1	2	2	2	2	1	2	1	4
Archilestes	2	1	2	2	1	1	1	1	1	3	2	1	1	1	1	3	1	2	2	4
Lestes	2	1	2	2	1	1	1	1	1	3	2	1	1	1	1	3	1	2	2	4
Macromia	1	2	2	3	1	1	2	2	1	3	1	1	2	2	2	3	2	2	3	4
Allocapnia	2	1	2	1	1	2	1	1	2	2	2	1	1	2	1	1	2	2	4	5
Capnia	2	1	2	1	1	2	1	1	2	2	2	1	1	2	1	1	2	1	3	5
Capnura	2	1	2	1	1	2	1	1	1	2	2	1	1	2	1	1	2	2	3	5
Eucapnopsis	2	1	2	1	1	2	1	1	1	2	2	1	1	2	1	1	2	1	3	5
Isocapnia	2	1	2	1	1	2	1	1	1	2	2	1	1	2	1	1	3	1	3	5
Mesocapnia	2	1	2	1	1	2	1	1	1	2	2	1	1	2	1	1	2	2	3	5
Nemocapnia	2	1	2	1	1	2	1	1	1	2	2	1	1	2	1	1	2	3	3	5
Paracapnia	2	1	2	1	1	2	1	1	1	2	2	1	1	2	1	1	2	1	3	5
Utacapnia	2	1	2	1	1	2	1	1	1	2	2	1	1	2	1	1	2	1	3	5
Alaskaperla	2	2	2	2	1	1	1	1	1	2	2	1	1	2	1	2	3	1	4	4
Alloperla	2	2	2	2	1	1	1	1	2	2	2	1	1	2	1	2	2	1	4	1
Bisancora	2	2	2	2	1	1	1	1	1	2	2	1	1	2	1	1	2	2	4	1
Haploperla	2	2	2	2	1	1	1	1	3	2	2	1	1	2	1	1	2	2	4	4
Kathroperla	2	2	2	2	1	1	1	1	1	2	2	1	2	2	1	3	3	1	4	1
Paraperla	2	2	2	2	1	1	1	1	1	2	2	1	2	2	1	2	3	1	4	4
Plumiperla	2	2	2	2	1	1	1	1	2	2	2	1	1	2	1	1	2	1	4	1
Suwallia	2	2	2	2	1	1	1	1	2	2	2	1	1	2	1	2	2	2	4	4
Sweltsa	1	2	2	2	1	1	1	1	2	2	2	1	1	2	1	2	2	2	4	4
Triznaka	2	2	2	2	1	1	1	1	2	2	2	1	1	2	1	2	2	1	4	4
Utaperla	2	2	2	2	1	1	1	1	1	2	2	1	1	2	1	2	2	1	4	4
Despaxia	2	1	2	1	1	1	1	1	2	2	2	1	1	2	1	1	2	1	3	5
Leuctra	2	1	2	1	1	1	1	1	2	2	2	1	1	2	1	1	2	2	3	5
Moselia	2	1	2	1	1	1	1	1	2	2	2	1	1	2	1	1	2	2	3	5
Paraleuctra	2	1	2	1	1	2	1	1	2	3	2	1	1	2	1	1	2	2	3	5
Perlomyia	2	1	2	1	1	2	1	1	2	2	2	1	1	2	1	1	2	1	3	5
Zealeuctra	2	1	2	1	1	2	1	1	2	2	2	1	1	2	1	1	2	1	3	5
Amphinemura	2	1	2	1	1	2	1	1	2	1	2	1	1	2	2	1	2	2	3	5
Malenka	2	1	2	1	1	1	1	1	2	1	2	1	1	2	2	1	2	2	3	5
Nemoura	2	1	2	1	1	2	1	1	2	1	2	1	1	2	1	1	2	1	3	5
Paranemoura	2	1	2	1	1	1	1	1	2	1	2	1	1	2	1	1	2	1	3	5
Podmosta	2	1	2	1	1	1	1	1	1	1	2	1	1	2	1	1	2	1	3	5
Prostoia	2	1	2	1	1	2	1	1	2	1	2	1	1	2	1	1	2	1	3	5
Shipsa	2	1	2	1	1	2	1	1	2	1	2	1	1	2	1	1	2	2	3	5
Soyedina	2	1	2	1	1	2	1	1	1	1	2	1	1	2	1	1	2	1	3	5
Visoka	2	1	2	1	1	1	1	1	1	1	2	1	1	2	2	1	2	1	3	5
Zapada	1	1	2	1	1	1	1	1	2	1	2	1	1	2	2	1	2	1	3	5
Acroneuria	2	2	1	2	1	1	2	2	1	3	2	1	2	1	2	3	3	2	4	4
Agnetina	1	2	1	2	1	1	2	2	1	3	2	1	2	1	2	3	3	2	4	4
Attaneuria	1	3	2	2	1	1	2	2	1	3	2	1	2	1	2	3	3	3	4	4
Beloneuria	1	3	2	2	1	1	2	1	1	3	2	1	2	1	2	3	3	1	4	4
Calineuria	1	2	1	2	1	1	2	2	1	3	2	1	2	1	2	3	3	2	4	4
Claassenia	1	3	1	2	1	1	2	2	1	3	2	1	2	1	2	3	3	1	4	4
Doroneuria	1	2	2	2	1	1	2	1	1	3	2	1	2	1	2	3	3	1	4	4
Eccoptura	2	2	2	2	1	1	2	2	1	3	2	1	2	1	2	3	3	1	4	4
Hansonoperla	2	2	2	2	1	2	1	1	1	3	2	1	2	1	2	3	3	1	4	4
Hesperoperla	1	3	2	2	1	1	2	2	1	3	2	1	2	1	2	3	3	1	4	4
Neoperla	2	2	1	2	1	1	2	2	1	3	2	1	2	1	2	2	3	1	4	4
Paragnetina	1	3	1	2	1	2	2	2	1	3	2	1	2	1	2	2	3	2	4	4
Perlesta	2	2	1	2	1	1	2	2	1	3	2	1	2	1	2	3	2	2	4	4
Perlinella	2	2	2	2	1	2	2	2	1	3	2	1	2	1	2	3	2	2	4	4
Calliperla	2	2	2	2	1	1	1	1	1	2	2	1	2	1	1	2	2	2	4	4
Clioperla	2	2	2	2	1	1	2	1	1	2	2	1	2	1	1	2	2	1	4	4
Cascadoperla	2	2	2	2	1	1	1	1	1	2	2	1	2	1	1	2	3	2	4	4
Cultus	2	2	2	2	1	1	1	1	1	3	2	1	2	1	1	2	3	1	4	4
Diploperla	2	2	2	2	1	1	1	1	1	3	2	1	2	1	1	2	3	1	4	4
Diura	2	2	2	2	1	1	1	1	1	3	2	1	2	1	1	2	3	2	4	3
Frisonla	2	2	2	2	1	1	1	1	1	3	2	1	2	1	1	2	3	1	4	4
Helopicus	2	2	2	2	1	1	2	1	1	3	2	1	2	1	1	3	3	1	4	4
Hydroperla	2	2	2	2	1	1	2	1	1	3	2	1	2	1	1	3	2	1	4	4
Isoperla	2	2	2	1	1	2	1	1	2	3	2	1	2	2	1	2	2	2	4	4
Isogenoides	2	2	2	2	1	1	2	1	1	3	2	1	2	1	1	3	2	2	4	4
Kogotus	2	2	2	2	1	1	1	1	1	3	2	1	2	1	1	2	3	1	4	4
Malirekus	2	2	2	2	1	1	1	1	1	2	2	1	2	1	1	3	2	1	4	4
Megarcys	2	2	2	2	1	1	1	1	1	2	2	1	2	1	2	3	3	1	4	4
Oroperla	2	2	2	2	1	1	1	1	1	2	2	1	2	1	2	3	3	1	4	4
Osobenus	2	2	2	2	1	1	1	1	1	2	2	1	2	1	1	2	3	1	4	4
Pictetiella	2	2	2	2	1	1	1	1	1	2	2	1	2	1	1	3	3	1	4	4
Perlinodes	2	2	2	2	1	1	1	1	1	2	2	1	2	1	2	3	3	1	4	4
Remenus	2	2	2	2	1	1	1	1	1	2	2	1	2	1	1	2	2	1	4	4
Rickera	2	2	2	2	1	2	1	1	1	2	2	1	2	2	1	2	2	1	4	4
Setvena	2	2	2	2	1	1	1	1	1	2	2	1	2	1	1	3	2	1	4	4
Skwala	2	2	2	2	1	1	1	1	1	2	2	1	2	1	1	3	3	1	4	4
Susulus	2	2	2	2	1	1	1	1	1	2	2	1	2	1	1	3	2	1	4	4
Yugus	2	2	2	2	1	1	1	1	1	2	2	1	2	1	1	3	2	1	4	4
Pteronarcys	1	2	2	3	1	1	2	2	2	3	1	1	3	2	2	3	2	1	4	5
Pteronarcella	1	2	2	2	1	1	1	1	1	2	1	1	2	2	2	2	2	2	4	5
Bolotoperla	2	1	2	1	1	2	1	1	1	1	2	1	1	2	1	2	2	2	3	3
Doddsia	2	1	2	1	1	2	1	1	1	2	2	1	1	2	1	2	2	1	3	3
Oemopteryx	2	1	2	1	1	2	1	1	2	2	2	1	1	2	1	2	2	1	3	3
Strophopteryx	2	1	2	1	1	2	1	1	2	2	2	1	1	2	1	2	2	1	3	3
Taeniopteryx	2	1	2	1	1	2	1	1	1	1	2	1	1	2	2	2	2	2	3	5
Taenionema	2	1	2	1	1	2	1	1	2	2	2	1	1	2	1	2	2	1	3	3
Allomyia	2	2	2	2	1	1	1	1	1	2	1	2	3	2	1	2	3	1	4	3
Moselyana	2	2	2	2	1	1	1	1	1	2	1	2	3	2	1	2	3	1	3	1
Pedomoecus	2	2	2	2	1	1	1	1	1	2	1	2	3	2	2	2	3	1	4	3
Adicrophleps	2	2	2	2	1	1	1	1	1	1	1	3	3	2	1	2	3	1	4	5
Amiocentrus	2	2	2	2	1	1	1	1	1	1	1	3	3	2	2	2	3	1	4	1
Brachycentrus	2	2	2	2	1	1	1	1	1	1	1	3	3	2	2	2	3	2	4	2
Micrasema	2	2	2	2	1	1	1	1	1	1	1	3	3	2	2	1	3	2	4	3
Heteroplectron	2	2	2	2	1	1	1	1	1	1	1	2	3	2	2	2	2	1	3	5
Phylloicus	2	2	2	2	1	1	1	1	1	1	1	2	2	2	2	2	2	1	3	5
Agapetus	2	2	2	2	1	2	1	1	1	2	1	1	3	2	1	1	3	1	4	3
Anagapetus	2	2	2	2	1	1	1	1	1	2	1	1	3	2	1	1	3	1	4	3
Culoptila	2	2	2	2	1	1	1	1	1	2	1	1	3	2	1	1	3	1	4	3
Glossosoma	2	2	2	2	1	1	1	1	1	2	1	1	3	2	1	1	3	2	4	3
Matrioptila	2	2	2	2	1	1	1	1	1	2	1	1	3	2	1	1	3	2	4	3
Protoptila	2	2	2	2	1	1	1	1	1	2	1	1	3	2	1	1	3	1	4	3
Goeracea	2	2	2	2	1	1	1	1	1	1	1	1	3	2	1	2	3	1	4	3
Goera	2	2	2	2	1	1	1	1	1	1	1	1	3	2	2	2	3	1	4	3
Agraylea	2	2	2	1	1	1	2	1	1	1	1	2	2	1	1	1	2	2	2	3
Alisotrichia	2	2	2	1	1	1	2	1	1	1	1	2	2	1	2	1	2	2	4	3
Dibusa	2	2	2	1	1	1	2	1	1	1	1	2	2	1	1	1	2	2	4	3
Hydroptila	2	2	2	1	1	1	2	1	2	1	1	2	2	1	2	1	2	2	4	3
Ithytrichia	2	2	2	1	1	1	2	1	1	1	1	2	2	1	1	1	3	2	4	3
Leucotrichia	2	2	2	1	1	1	2	1	1	1	1	2	2	1	1	1	3	2	4	3
Mayatrichia	2	2	2	1	1	1	2	1	2	1	1	2	2	1	1	1	3	3	4	3
Neotrichia	2	2	2	1	1	1	2	1	1	1	1	2	2	1	1	1	3	2	4	3
Ochrotrichia	2	2	2	1	1	1	2	1	1	1	1	2	2	1	1	1	2	2	4	1
Orthotrichia	2	2	2	1	1	1	2	1	1	1	1	2	2	1	1	1	2	2	4	3
Oxyethira	2	2	2	1	1	1	2	1	1	1	1	2	2	1	1	1	2	2	2	3
Paucicalcaria	2	2	2	1	1	1	2	1	1	1	1	2	2	1	2	1	2	2	4	3
Stactobiella	2	2	2	1	1	1	2	1	1	1	1	2	2	1	1	1	2	2	4	5
Zumatrichia	2	2	2	1	1	1	2	1	1	1	1	2	2	1	1	1	2	2	4	3
Helicopsyche	2	2	2	2	1	2	2	1	1	2	1	2	3	2	2	1	3	2	4	3
Arctopsyche	2	2	2	2	1	1	1	1	1	2	1	2	1	2	2	2	3	1	4	2
Ceratopsyche	2	2	2	2	2	1	2	2	2	2	1	2	1	2	2	2	3	2	4	2
Cheumatopsyche	2	2	2	2	1	1	2	2	2	2	1	2	1	2	2	2	3	2	4	2
Diplectrona	2	2	2	2	1	1	1	1	1	2	1	2	1	2	2	2	3	1	4	2
Homoplectra	2	2	2	2	1	1	1	1	1	2	1	2	1	2	2	2	3	1	4	2
Hydropsyche	2	2	2	2	2	1	2	2	2	2	1	2	1	2	2	2	3	2	4	2
Macrostemum	2	2	2	2	1	1	2	2	2	2	1	2	1	2	2	2	3	3	4	2
Oropsyche	2	2	2	2	1	1	1	1	1	2	1	2	1	2	2	2	3	1	4	2
Parapsyche	2	2	2	2	1	1	1	1	1	2	1	2	1	2	2	2	3	1	4	2
Potamyia	2	2	2	2	1	1	2	2	2	2	1	2	1	2	2	2	3	2	4	2
Smicridea	2	2	2	2	1	1	2	2	2	2	1	2	1	2	2	2	3	3	4	2
Ceraclea	2	2	2	2	1	1	2	1	1	1	2	2	2	2	2	2	2	2	3	1
Nectopsyche	2	2	2	2	1	1	2	1	1	1	2	2	2	2	2	2	2	2	2	3
Oecetis	2	2	2	2	1	1	2	1	1	1	2	2	2	2	2	2	2	2	4	4
Setodes	2	2	2	2	1	1	2	1	1	1	2	2	2	2	2	1	2	1	3	1
Allocosmoecus	2	2	2	2	1	1	1	1	1	2	1	2	3	2	2	3	2	1	3	3
Amphicosmoecus	2	2	2	2	1	1	1	1	1	2	1	2	3	2	2	3	2	1	3	5
Apatania	2	2	2	2	1	1	1	1	1	2	1	2	3	2	2	2	3	1	4	3
Asynarchus	2	2	2	1	1	2	1	1	1	1	1	2	2	2	2	2	2	1	2	5
Chyranda	2	2	2	2	1	1	1	1	1	2	1	2	3	2	2	2	1	1	3	5
Cryptochia	2	2	2	2	1	1	1	1	1	2	1	2	3	2	2	2	3	1	3	3
Dicosmoecus	1	2	2	2	1	1	1	1	1	2	1	2	3	2	2	3	3	1	3	3
Ecclisocosmoecus	1	2	2	2	1	1	1	1	1	2	1	2	3	2	2	2	3	1	1	3
Ecclisomyia	1	2	2	2	1	1	1	1	1	2	1	2	3	2	2	2	3	1	4	1
Eocosmoecus	1	2	2	2	1	1	1	1	1	2	1	2	3	2	2	2	2	1	3	5
Hesperophylax	2	2	2	2	1	1	1	1	1	2	1	2	3	2	2	3	2	2	3	5
Homophylax	2	2	2	2	1	1	1	1	1	2	1	2	3	2	2	3	2	1	4	5
Hydatophylax	2	2	2	2	1	1	1	1	1	2	1	2	3	2	2	3	1	2	3	5
Onocosmoecus	2	2	2	2	1	1	1	1	1	2	1	2	3	2	2	3	1	1	3	5
Pycnopsyche	2	2	2	2	1	1	1	1	1	2	1	2	3	2	2	3	2	1	3	5
Pseudostenophylax	2	2	2	2	1	1	1	1	1	2	1	2	3	2	2	3	2	2	3	5
Philocasca	2	2	2	2	1	1	1	1	1	2	1	2	3	2	2	2	2	1	4	5
Platycentropus	2	2	2	2	1	1	1	1	1	2	1	2	3	2	2	3	1	2	2	5
Psychoglypha	2	2	2	3	1	1	1	1	1	2	1	2	3	2	2	3	3	1	3	1
Psychoronia	2	2	2	2	1	1	1	1	1	2	1	2	3	2	2	2	2	1	3	5
Lepidostoma	2	2	2	2	1	1	1	1	1	1	1	1	1	2	2	2	2	1	2	5
Theliopsyche	2	2	2	2	1	1	1	1	1	1	1	1	1	2	2	1	3	1	2	5
Pseudogoera	2	2	2	2	1	1	1	1	1	1	1	2	3	2	2	2	2	1	3	4
Psilotreta	2	2	2	2	1	1	1	1	1	1	1	2	3	2	2	2	2	3	3	3
Chimarra	2	2	2	2	1	1	1	1	1	1	1	2	1	2	1	1	3	2	4	2
Dolophilodes	2	2	2	2	1	1	1	1	1	1	1	2	1	2	1	1	3	2	4	2
Wormaldia	2	2	2	2	1	1	1	1	1	1	1	2	1	2	1	1	3	2	4	2
Cyrnellus	2	2	2	2	1	1	2	1	1	1	1	2	1	2	1	2	3	2	4	2
Neureclipsis	3	2	2	2	1	1	2	1	1	1	1	2	1	2	1	2	3	2	4	2
Nyctiophylax	2	2	2	2	1	1	2	1	1	1	1	2	1	2	1	2	2	2	4	4
Polycentropus	2	2	2	2	1	1	2	1	1	1	1	2	1	2	1	2	3	2	4	4
Lype	2	2	2	2	1	1	1	1	1	1	1	2	1	2	1	1	3	2	4	3
Psychomyia	2	2	2	2	1	1	2	1	1	1	1	2	1	2	1	1	3	2	4	1
Rhyacophila	2	2	2	2	1	1	1	1	1	3	2	2	2	2	1	2	3	2	4	4
Rossiana	2	2	2	2	1	1	1	1	1	2	2	3	3	2	2	2	3	1	4	3
Gumaga	2	2	2	2	1	1	1	1	1	2	1	2	2	2	2	2	3	1	3	5
Farula	2	2	2	2	1	1	1	1	1	1	2	2	2	2	2	1	3	1	4	3
Neothremma	2	2	2	2	1	1	1	1	1	1	2	2	2	2	2	1	3	1	4	3
Neophylax	2	2	2	2	1	1	1	1	1	1	2	2	3	2	2	2	3	2	4	3
Oligophlebodes	2	2	2	2	1	1	1	1	1	1	2	2	3	2	2	2	3	1	4	3

## Sheet: changes
log
tipulidae2	removed
Centroptilum/Procloeon	splitted
Nixe/Ecdyonurus	splitted
Maccaffertium/Stenonema	splitted
